# Supplementary material for: STAR LIGHT Study: XBB.1.5 COVID-19 mRNA Vaccines Boost Systemic but Not Mucosal Immunity Against the SARS-CoV-2 JN.1 Variant in Patients with Chronic Liver Disease
Source: Vaccines (Basel). 2024 Oct 31;12(11):1241. doi: 10.3390/vaccines12111241 (PMC11598625; doi:10.3390/vaccines12111241)
Supplement: Supplementary file 1 [file vaccines-12-01241-s001.zip]

Archive with 1 entries (1 files):
- vaccines-3253298-supplementary.pdf
